# Supplementary material for: The chemorepellent, SLIT2, bolsters innate immunity against Staphylococcus aureus
Source: eLife. 2023 Sep 29;12:e87392. doi: 10.7554/eLife.87392 (PMC10541174; doi:10.7554/eLife.87392)
Supplement: Figure 1—figure supplement 1—source data 1. [file elife-87392-fig1-figsupp1-data1.xlsx]

## Sheet: Figure 1 - figure supplement 1
	Fig. 1 S1B	Phagocytic Efficiency			Fig. 1 S1C	Phagocytic Index						Fig. 1 S1E			Maximum Isoluminol (PMA) x 105
		N-SLIT2	N-SLIT2ΔD2			N-SLIT2	N-SLIT2ΔD2						Vehicle	N-SLIT2	N-SLIT2ΔD2	PMA	N-SLIT2ΔD2 + PMA	N-SLIT2 + PMA
		0.652695	0.590476			1.46983	0.842487						3.54685	4.68256	4.68656	13.5469	21.3469	32.4246
		0.47428	0.509284			0.920749	0.853314						1.65463	2.46865	1.06466	20.1348	25.3568	42.1358
		0.234694	0.461539			1.14154	1.24324						0.95764	1.89756	1.76496	16.8355	15.7643	39.6865
		0.407821	0.526248			1.21954	1.45094						2.46794	0.99689	3.57954	16.3835	12.8658	48.6597
	Fig. 1 S1D				Extracellular S. aureus CFU (DPI treatment)							Fig. 1 S1F		Max Isolumniol S. aureus (mouse neutrophils) x 105
	Time (h)	Vehicle			N-SLIT2			DPI + N-SLIT2					Vehicle	N-SLIT2	N-SLIT2ΔD2	S. aureus	N-SLIT2 + S. aureus	N-SLIT2ΔD2 + S. aureus
	0	1	1	1	1	1	1	1	1	1			0.75206	0.94352	0.9356	7.5368	27.5692	6.82037
	0.5	0.7	0.81	0.68	0.52	0.35	0.46	0.66	0.58	0.5			1.05254	2.04132	1.3554	9.46295	35.0001	10.557
	1	0.58	0.62	0.5	0.34	0.3	0.42	0.52	0.4	0.49			1.94215	1.6182	1.75356	18.3969	41.71	16.968
	1.5	0.36	0.4	0.45	0.3	0.22	0.25	0.39	0.32	0.3			1.51455	2.2522	1.6977	10.6655	39.71	12.113
	2	0.36	0.32	0.28	0.27	0.23	0.18	0.25	0.29	0.3			1.6602	2.56986	2.05869	15.4575	36.7677	17.223
	Fig. 1 S1G			Active Rac levels (neutrophils)
		Vehicle	N-SLIT2	N-SLIT2ΔD2	S. aureus	S. aureus + N-SLIT2	S. aureus + N-SLIT2ΔD2
		10.36	8.47	11.42	18.47	20.48	17.48
		14.24	9.14	8.36	15.68	21.38	16.38
		9.86	8.48	14.15	16.47	24.73	18.83
		11.64	9.42	10.06	18.68	22.86	14.65
