# Supplementary material for: The chemorepellent, SLIT2, bolsters innate immunity against Staphylococcus aureus
Source: eLife. 2023 Sep 29;12:e87392. doi: 10.7554/eLife.87392 (PMC10541174; doi:10.7554/eLife.87392)
Supplement: Figure 2—source data 2. [file elife-87392-fig2-data2.zip]

Archive with 31 entries (28 files):
- Figure2_SourceData2/
- Figure2_SourceData2/.DS_Store
- __MACOSX/Figure2_SourceData2/._.DS_Store
- Figure2_SourceData2/Figure 2 - Unlabled blots/
- __MACOSX/Figure2_SourceData2/._Figure 2 - Unlabled blots
- Figure2_SourceData2/Figure 2 - Labled blots/
- __MACOSX/Figure2_SourceData2/._Figure 2 - Labled blots
- Figure2_SourceData2/Figure 2 - Unlabled blots/Figure 2C p38 MAPK_UL.tif
- __MACOSX/Figure2_SourceData2/Figure 2 - Unlabled blots/._Figure 2C p38 MAPK_UL.tif
- Figure2_SourceData2/Figure 2 - Unlabled blots/Figure 2C phospho-p38 MAPK_UL.tif
- __MACOSX/Figure2_SourceData2/Figure 2 - Unlabled blots/._Figure 2C phospho-p38 MAPK_UL.tif
- Figure2_SourceData2/Figure 2 - Unlabled blots/Figure 2G phospho-p38 MAPK_UL.tif
- __MACOSX/Figure2_SourceData2/Figure 2 - Unlabled blots/._Figure 2G phospho-p38 MAPK_UL.tif
- Figure2_SourceData2/Figure 2 - Unlabled blots/Figure 2A NCF1_UL.tif
- __MACOSX/Figure2_SourceData2/Figure 2 - Unlabled blots/._Figure 2A NCF1_UL.tif
- Figure2_SourceData2/Figure 2 - Unlabled blots/Figure 2G p38 MAPK_UL.tif
- __MACOSX/Figure2_SourceData2/Figure 2 - Unlabled blots/._Figure 2G p38 MAPK_UL.tif
- Figure2_SourceData2/Figure 2 - Unlabled blots/Figure 2A phospho-NCF1_UL.tif
- __MACOSX/Figure2_SourceData2/Figure 2 - Unlabled blots/._Figure 2A phospho-NCF1_UL.tif
- Figure2_SourceData2/Figure 2 - Labled blots/Figure 2A NCF1.tif
- __MACOSX/Figure2_SourceData2/Figure 2 - Labled blots/._Figure 2A NCF1.tif
- Figure2_SourceData2/Figure 2 - Labled blots/Figure 2G phospho-p38 MAPK.tif
- __MACOSX/Figure2_SourceData2/Figure 2 - Labled blots/._Figure 2G phospho-p38 MAPK.tif
- Figure2_SourceData2/Figure 2 - Labled blots/Figure 2G p38 MAPK.tif
- __MACOSX/Figure2_SourceData2/Figure 2 - Labled blots/._Figure 2G p38 MAPK.tif
- Figure2_SourceData2/Figure 2 - Labled blots/Figure 2C phospho-p38 MAPK.tif
- __MACOSX/Figure2_SourceData2/Figure 2 - Labled blots/._Figure 2C phospho-p38 MAPK.tif
- Figure2_SourceData2/Figure 2 - Labled blots/Figure 2C p38 MAPK.tif
- __MACOSX/Figure2_SourceData2/Figure 2 - Labled blots/._Figure 2C p38 MAPK.tif
- Figure2_SourceData2/Figure 2 - Labled blots/Figure 2A phospho-NCF1.tif
- __MACOSX/Figure2_SourceData2/Figure 2 - Labled blots/._Figure 2A phospho-NCF1.tif
