# Supplementary material for: The chemorepellent, SLIT2, bolsters innate immunity against Staphylococcus aureus
Source: eLife. 2023 Sep 29;12:e87392. doi: 10.7554/eLife.87392 (PMC10541174; doi:10.7554/eLife.87392)
Supplement: Figure 2—figure supplement 1—source data 1. [file elife-87392-fig2-figsupp1-data1.xlsx]

## Sheet: Figure 2 - figure supplement 1
	Fig. 2 S1B	NCF1 (RAW264.7)				Fig. 2 S1D	PKC (neutrophils)
		Vehicle	N-SLIT2ΔD2	N-SLIT2			Vehicle	N-SLIT2ΔD2	N-SLIT2	PMA
		1.15	1.1	3.24			1	1.05	1.065	5.23
		0.95	0.86	2.87			0.87	0.935	0.956	3.986
		1.06	1.24	3.52			1.05	1.035	1.0569	4.69
		0.84	0.94	2.46			1.08	0.853	1.156	5.245
	Fig. 2 S1H	p38 (RAW264.7)				Fig. 2 S1F	PKC-d (neutrophils)
		Vehicle	N-SLIT2ΔD2	N-SLIT2			Vehicle	N-SLIT2ΔD2	N-SLIT2	PMA
		1	1.14	2.69			1	0.86	0.9	4.35
		0.87	0.93	3.06			0.94	1.05	0.94	4.68
		1.05	0.95	3.27			0.92	0.94	1.14	5.19
		1.08	1.06	2.89			1.14	0.92	0.88	4.8
