# Supplementary material for: The chemorepellent, SLIT2, bolsters innate immunity against Staphylococcus aureus
Source: eLife. 2023 Sep 29;12:e87392. doi: 10.7554/eLife.87392 (PMC10541174; doi:10.7554/eLife.87392)
Supplement: Figure 2—figure supplement 1—source data 2. [file elife-87392-fig2-figsupp1-data2.zip]

Archive with 35 entries (32 files):
- Figure2FigureSupplement1_SourceData2/
- Figure2FigureSupplement1_SourceData2/.DS_Store
- __MACOSX/Figure2FigureSupplement1_SourceData2/._.DS_Store
- Figure2FigureSupplement1_SourceData2/Figure 2 - Figure Supplement 1 - Labeled blots/
- __MACOSX/Figure2FigureSupplement1_SourceData2/._Figure 2 - Figure Supplement 1 - Labeled blots
- Figure2FigureSupplement1_SourceData2/Figure 2 - Figure Supplement 1 - Unlabeled blots/
- __MACOSX/Figure2FigureSupplement1_SourceData2/._Figure 2 - Figure Supplement 1 - Unlabeled blots
- Figure2FigureSupplement1_SourceData2/Figure 2 - Figure Supplement 1 - Labeled blots/Figure 2 figure supplement 1C.tif
- __MACOSX/Figure2FigureSupplement1_SourceData2/Figure 2 - Figure Supplement 1 - Labeled blots/._Figure 2 figure supplement 1C.tif
- Figure2FigureSupplement1_SourceData2/Figure 2 - Figure Supplement 1 - Labeled blots/Figure 2 figure supplement 1E PKC (delta).tif
- __MACOSX/Figure2FigureSupplement1_SourceData2/Figure 2 - Figure Supplement 1 - Labeled blots/._Figure 2 figure supplement 1E PKC (delta).tif
- Figure2FigureSupplement1_SourceData2/Figure 2 - Figure Supplement 1 - Labeled blots/Figure 2 figure supplement 1G phospho-p38 MAPK.tif
- __MACOSX/Figure2FigureSupplement1_SourceData2/Figure 2 - Figure Supplement 1 - Labeled blots/._Figure 2 figure supplement 1G phospho-p38 MAPK.tif
- Figure2FigureSupplement1_SourceData2/Figure 2 - Figure Supplement 1 - Labeled blots/Figure 2 figure supplement 1G p38 MAPK.tif
- __MACOSX/Figure2FigureSupplement1_SourceData2/Figure 2 - Figure Supplement 1 - Labeled blots/._Figure 2 figure supplement 1G p38 MAPK.tif
- Figure2FigureSupplement1_SourceData2/Figure 2 - Figure Supplement 1 - Labeled blots/Figure 2 figure supplement 1A phospho-NCF1.tif
- __MACOSX/Figure2FigureSupplement1_SourceData2/Figure 2 - Figure Supplement 1 - Labeled blots/._Figure 2 figure supplement 1A phospho-NCF1.tif
- Figure2FigureSupplement1_SourceData2/Figure 2 - Figure Supplement 1 - Labeled blots/Figure 2 figure supplement 1A NCF1.tif
- __MACOSX/Figure2FigureSupplement1_SourceData2/Figure 2 - Figure Supplement 1 - Labeled blots/._Figure 2 figure supplement 1A NCF1.tif
- Figure2FigureSupplement1_SourceData2/Figure 2 - Figure Supplement 1 - Labeled blots/Figure 2 figure supplement 1E phospho-PKC (delta).tif
- __MACOSX/Figure2FigureSupplement1_SourceData2/Figure 2 - Figure Supplement 1 - Labeled blots/._Figure 2 figure supplement 1E phospho-PKC (delta).tif
- Figure2FigureSupplement1_SourceData2/Figure 2 - Figure Supplement 1 - Unlabeled blots/Figure 2 figure supplement 1A phospho-NCF1_UL.tif
- __MACOSX/Figure2FigureSupplement1_SourceData2/Figure 2 - Figure Supplement 1 - Unlabeled blots/._Figure 2 figure supplement 1A phospho-NCF1_UL.tif
- Figure2FigureSupplement1_SourceData2/Figure 2 - Figure Supplement 1 - Unlabeled blots/Figure 2 figure supplement 1E phospho-PKC (delta)_UL.tif
- __MACOSX/Figure2FigureSupplement1_SourceData2/Figure 2 - Figure Supplement 1 - Unlabeled blots/._Figure 2 figure supplement 1E phospho-PKC (delta)_UL.tif
- Figure2FigureSupplement1_SourceData2/Figure 2 - Figure Supplement 1 - Unlabeled blots/Figure 2 figure supplement 1G phospho-p38 MAPK_UL.tif
- __MACOSX/Figure2FigureSupplement1_SourceData2/Figure 2 - Figure Supplement 1 - Unlabeled blots/._Figure 2 figure supplement 1G phospho-p38 MAPK_UL.tif
- Figure2FigureSupplement1_SourceData2/Figure 2 - Figure Supplement 1 - Unlabeled blots/Figure 2 figure supplement 1A NCF1_UL.tif
- __MACOSX/Figure2FigureSupplement1_SourceData2/Figure 2 - Figure Supplement 1 - Unlabeled blots/._Figure 2 figure supplement 1A NCF1_UL.tif
- Figure2FigureSupplement1_SourceData2/Figure 2 - Figure Supplement 1 - Unlabeled blots/Figure 2 figure supplement 1C_UL.tif
- __MACOSX/Figure2FigureSupplement1_SourceData2/Figure 2 - Figure Supplement 1 - Unlabeled blots/._Figure 2 figure supplement 1C_UL.tif
- Figure2FigureSupplement1_SourceData2/Figure 2 - Figure Supplement 1 - Unlabeled blots/Figure 2 figure supplement 1E PKC (delta)_UL.tif
- __MACOSX/Figure2FigureSupplement1_SourceData2/Figure 2 - Figure Supplement 1 - Unlabeled blots/._Figure 2 figure supplement 1E PKC (delta)_UL.tif
- Figure2FigureSupplement1_SourceData2/Figure 2 - Figure Supplement 1 - Unlabeled blots/Figure 2 figure supplement 1G p38 MAPK_UL.tif
- __MACOSX/Figure2FigureSupplement1_SourceData2/Figure 2 - Figure Supplement 1 - Unlabeled blots/._Figure 2 figure supplement 1G p38 MAPK_UL.tif
