# Supplementary material for: The chemorepellent, SLIT2, bolsters innate immunity against Staphylococcus aureus
Source: eLife. 2023 Sep 29;12:e87392. doi: 10.7554/eLife.87392 (PMC10541174; doi:10.7554/eLife.87392)
Supplement: Figure 3—figure supplement 1—source data 1. [file elife-87392-fig3-figsupp1-data1.xlsx]

## Sheet: Figure 3 - figure supplement 1
	Fig. 3 S1A	Neutrophil Deformation (RT-DC)				Fig. 3 S1B	Neutrophil Area (RT-DC)
		Vehicle	N-SLIT2	N-SLIT2ΔD2			Vehicle	N-SLIT2	N-SLIT2ΔD2
		0.0723	0.0753	0.0748			75.6815	68.3196	70.6027
		0.0772	0.0695	0.0737			74.1677	70.181	72.915
		0.0752	0.0707	0.0784			70.5824	71.071	76.915
		0.0757	0.0694	0.0754			77.8616	67.915	78.204
	Fig. 3 S1I				NETosis (2 hours)
		Vehicle	S. aureus	NSLIT2	NSLIT2-ΔD2	S. aureus + NSLIT2	S. aureus + NSLIT2-ΔD2
		4.95	13.41	5.06	5.07	12.88	14.42
		6.25	10.25	4.13	5.81	15.74	12.73
		8.54	12.48	6.08	6.28	16.43	12.47
		7.17	14.36	7.22	7.15	17.84	11.38
	Fig. 3 S1J				NETosis (3 hours)
		Vehicle	S. aureus	NSLIT2	NSLIT2-ΔD2	S. aureus + NSLIT2	S. aureus + NSLIT2-ΔD2
		7.32	30.25	10.22	10.59	36.16	30.17
		9.05	31.15	10.54	9.44	33.15	26.45
		10.44	28.69	11.43	10.73	31.69	28.77
		10.28	29.48	10.63	11.38	30.49	30.16
