# Supplementary material for: The chemorepellent, SLIT2, bolsters innate immunity against Staphylococcus aureus
Source: eLife. 2023 Sep 29;12:e87392. doi: 10.7554/eLife.87392 (PMC10541174; doi:10.7554/eLife.87392)
Supplement: Figure 4—figure supplement 1—source data 1. [file elife-87392-fig4-figsupp1-data1.xlsx]

## Sheet: Figure 4 - figure supplement 1
	Fig. 4 S1A				SLIT3 ELISA					Fig. 4 S1C	S. aureus CFU
		Mock infection	S.aureus 0.5 d	S. aureus 1d	S. aureus 2d	S. aureus 3d	S. aureus 5d	S. aureus 7d			Vehicle	Ctr IgG	N-ROBO1
		345.52	103.26	82.94	83.56	183.56	253.48	283.56			5	4.1	11.3
		283.61	150.68	91.94	153.26	205.42	156.46	253.68			2.6	1.9	9.6
		386.26	182.265	163.18	205.47	255.69	345.76	386.45			3	2.8	12.1
		303.59	130.54	105.68	293.26	364.25	324.76	253.45			2.8	3.7	12.5
		273.563	104.57	179.26	183.24	283.46	253.46	386.47			3.4	4.6	11.7
											2.6	5.2	10.5
	Fig. 4 S1E			Neutrophils (Ly6G+ve F4/8-ve)							2.4	4	11.6
		Mock infection	Ctr IgG	N-ROBO1	S. aureus	S. aureus + Ctr IgG	S. aureus + N-ROBO1				4.6	2.8	13.5
		1.1	6.1	8.8	10.4	13.1	22.7
		2.9	6.9	6.9	8.6	8.4	17.2
		4	7.8	7.7	11.9	10.8	15.3
		3.3	5.2	9.3	14.7	9.6	12.4
	Fig. 4 S1G			8-OHdG staining
		Mock infection	Ctr IgG	N-ROBO1	S. aureus	S. aureus + Ctr IgG	S. aureus + N-ROBO1
		0.86704	0.873799	1.25	3.3487	2.85	1.93468
		1.0405	1.06921	1.17	2.59495	3.18	1.21287
		0.957462	1.17005	1.45	2.92956	2.48	2.04744
		1.135	1.08791	1.64	2.64646	3.23	1.47301
