# Supplementary material for: The chemorepellent, SLIT2, bolsters innate immunity against Staphylococcus aureus
Source: eLife. 2023 Sep 29;12:e87392. doi: 10.7554/eLife.87392 (PMC10541174; doi:10.7554/eLife.87392)
Supplement: Figure 5—figure supplement 1—source data 1. [file elife-87392-fig5-figsupp1-data1.xlsx]

## Sheet: Figure 5 - figure supplement 1
	Fig. 5 S1A						SLIT2 mRNA (pH changes)
		Time	pH 7.4				pH 7.0				pH 6.6
		6 h	1	1	1	1	0.8	1.06	0.84	0.9	0.78	0.95	0.81	0.88
		12 h	1	1	1	1	0.92	0.81	0.92	0.94	0.81	0.83	0.78	0.97
		24 h	1	1	1	1	0.8	0.83	0.9	0.96	0.72	0.9	0.89	0.77
	Fig. 5 S1B							LL-37
		Treatment	Vehicle				Treatment media (48 h)				Treatment media (48 h) + Ctr IgG				Treatment media (48 h) + N-ROBO1
		S. aureus	1	1	1	1	1.9	4.6	3.8	5.2	3.5	2.3	4.4	5	2.2	2.4	1.8	2
		Hypoxia	1	1	1	1	5.2	3.5	4.6	2.9	4.6	5.1	3.9	3.4	3.3	1.2	2.2	1.7
